# Supplementary material for: How to Reveal Magnitude of Gene Signals: Hierarchical Hypergeometric Complementary Cumulative Distribution Function
Source: Evol Bioinform Online. 2018 Oct 18;14:1176934318797352. doi: 10.1177/1176934318797352 (PMC6196626; doi:10.1177/1176934318797352)
Supplement: Supplement_material_-_R_Code – Supplemental material for How to Reveal Magnitude of Gene Signals: Hierarchical Hypergeometric Complementary Cumulative Distribution Function [file Supplement_material_-_R_Code.R]

cnt   <- 1
out_1 <- 0
out_2 <- 0
out_3 <- 0
phe <- c(1:40,rep(40,420),40:79)  # Phenotype
  
for (cnt in 1:50){  
# SNPs table
    x <- 450
    d     <- NULL
    d     <- sample(c(0,1,2),x,replace=T)
    for (i in 1:499){      
        d <- rbind(d,sample(c(0,1,2),x,replace=T))
    }        
    st  <- 1
    en  <- 150
    hei <- 20    
    for (i in 1:ceiling((en-st+1)/2)    ){       
       d[1:floor(i*hei/((en-st+1)/2)),st+i-1] <- 1
    }        
    for (i in 1:ceiling((en-st+1)/2)   ){       
       d[1:floor(i*hei/((en-st+1)/2)),en-i+1] <- 1
    }    
    for (i in 1:ceiling((en-st+1)/2)    ){       
       d[dim(d)[1]:(dim(d)[1]-(floor(i*hei/((en-st+1)/2))+1)),st+i-1] <- 2
    }        
    for (i in 1:ceiling((en-st+1)/2)   ){       
       d[dim(d)[1]:(dim(d)[1]-(floor(i*hei/((en-st+1)/2))+1)),en-i+1] <- 2
    }    
    st  <- 151
    en  <- 300
    hei <- 30   
    for (i in 1:ceiling((en-st+1)/2)    ){       
       d[1:floor(i*hei/((en-st+1)/2)),st+i-1] <- 1
    }        
    for (i in 1:ceiling((en-st+1)/2)   ){       
       d[1:floor(i*hei/((en-st+1)/2)),en-i+1] <- 1
    }    
    for (i in 1:ceiling((en-st+1)/2)    ){       
       d[dim(d)[1]:(dim(d)[1]-(floor(i*hei/((en-st+1)/2))+1)),st+i-1] <- 2
    }        
    for (i in 1:ceiling((en-st+1)/2)   ){       
       d[dim(d)[1]:(dim(d)[1]-(floor(i*hei/((en-st+1)/2))+1)),en-i+1] <- 2
    }    
    st  <- 301   
    en  <- 450
    hei <- 40   
    for (i in 1:ceiling((en-st+1)/2)    ){     
       d[1:floor(i*hei/((en-st+1)/2)),st+i-1] <- 1
    }        
    for (i in 1:ceiling((en-st+1)/2)   ){       
       d[1:floor(i*hei/((en-st+1)/2)),en-i+1] <- 1
    }    
    for (i in 1:ceiling((en-st+1)/2)    ){       
       d[dim(d)[1]:(dim(d)[1]-(floor(i*hei/((en-st+1)/2))+1)),st+i-1] <- 2
    }        
    for (i in 1:ceiling((en-st+1)/2)   ){       
       d[dim(d)[1]:(dim(d)[1]-(floor(i*hei/((en-st+1)/2))+1)),en-i+1] <- 2
    }    
######

# HH-probability 
  len <- dim(d)[2]
  p_val1 <- 0
  p_val2 <- 0
  for (z in 1:len){  
    gen    <- 0
    x      <- 0
    len_x  <- 0
    bot    <- 0
    mid    <- 0
    top    <- 0
    succ_1 <- 0
    succ_2 <- 0
    gen <- d[,z]       
    len_x[1] <- length(which(gen==0))
    len_x[2] <- length(which(gen==1))
    len_x[3] <- length(which(gen==2))
    x[1] <-  mean(phe[which(gen==0)])
    x[2] <-  mean(phe[which(gen==1)])
    x[3] <-  mean(phe[which(gen==2)])
    if (x[1] == x[2]){ next }
    if (x[1] == x[3]){ next }
    if (x[2] == x[3]){ next }
    bot  <- which(rank(x) == 1)
    mid  <- which(rank(x) == 2)
    top  <- which(rank(x) == 3)
    order(phe)[(len_x[bot]+len_x[mid]+1):(len_x[bot]+len_x[mid]+len_x[top])] -> k1
    succ_1 <- which( gen[k1] == c(0,1,2)[top])
    order(phe)[1:len_x[bot]] -> k2   
    succ_2 <- which( gen[k2] == c(0,1,2)[bot])
    su_1 <- 0
    for (i in 0:length(succ_1)){  
      su_1 <- su_1 + dhyper(i,len_x[top],len_x[bot]+len_x[mid],len_x[top])
    }   
    su_2 <- 0
    for (i in 0:length(succ_2)){
      su_2 <- su_2 + dhyper(i,len_x[bot],len_x[mid]+len_x[top],len_x[bot])
    }   
    p_val1[z] <- sqrt(( 1-su_1)*(1-su_2))
  }
  out_1 <- out_1 + p_val1
######
   
# F test
  vec <- 0
  res1 <- 0   
  d <- data.frame(d) 
  for (i in 1:len){   
    res1 <- summary(lm(phe ~ 1 + d[,i],data = d))
    vec[i] <- res1$coefficients[2,4] 
  }
  out_2 <- out_2 + vec 
######

# HA-coefficient
  res <- 0
  for (i in 1:len){
   su  <- 0
   geno  <- d[,i]
   ave_0 <- mean( phe[geno == 0])
   ave_1 <- mean( phe[geno == 1])
   ave_2 <- mean( phe[geno == 2])
   ord <- c(ave_0, ave_1, ave_2)
   ord <- rank(ord)
   ref <- c(0,1,2)  
   who_len <- length(geno)
   min_len <- length( which( geno == ref[ which(ord == 1) ]) )      
   mid_len <- length( which( geno == ref[ which(ord == 2) ]) )      
   max_len <- length( which( geno == ref[ which(ord == 3) ]) )     
   i_list <- sort(phe,decreasing=F)         
   top_g0 <- i_list[ 1 : min_len ]
   top_g1 <- i_list[ (min_len + 1) : (min_len+mid_len) ] 
   top_g2 <- i_list[ (min_len+mid_len + 1) : (min_len + mid_len + max_len) ]
   r_list <- sort( phe,decreasing=T)      
   bot_g0 <- r_list[ 1 : min_len ]
   bot_g1 <- r_list[ (min_len + 1) : (min_len+mid_len) ] 
   bot_g2 <- r_list[ (min_len+mid_len + 1) : (min_len + mid_len + max_len) ]
   top_s0 <- sum(top_g0)   
   top_s1 <- sum(top_g1)   
   top_s2 <- sum(top_g2)   
   bot_s0 <- sum(bot_g0)
   bot_s1 <- sum(bot_g1)
   bot_s2 <- sum(bot_g2)
   obs_s0 <- sum( phe[which( geno == ref[ which(ord == 1) ])] )
   obs_s1 <- sum( phe[which( geno == ref[ which(ord == 2) ])] )
   obs_s2 <- sum( phe[which( geno == ref[ which(ord == 3) ])] )
   su <- sum(obs_s0,obs_s1,obs_s2)
   x2 <- (su*log(obs_s1 + obs_s2) - (obs_s1 + obs_s2)) - (su*log(bot_s1+bot_s2) - (bot_s1+bot_s2))
   x1 <- (su*log(top_s1 + top_s2) - (top_s1 + top_s2)) - (su*log(bot_s1+bot_s2) - (bot_s1+bot_s2))
   obs_1 <- x2/x1
   x2 <- (su*log(obs_s2) - obs_s2) - (su*log(bot_s2) - bot_s2)
   x1 <- (su*log(top_s2) - top_s2) - (su*log(bot_s2) - bot_s2)
   obs_2 <- x2/x1
   res[i] <-(obs_1*obs_2)^0.5
  } 
  out_3 <- out_3 + res
######
}
  par(mfrow=c(3,1))
  plot(-log10(out_1/cnt),pch=19,xlab="HH-probability algorithm",ylab="-log10(P value)")  
  plot(-log10(out_2/cnt),pch=19,xlab="F test",ylab="-log10(P value)")   
  plot(out_3/cnt,pch=19,xlab="HA-coefficient algorithm",ylab="HA-coefficient")    
